# Supplementary material for: Metabolomics Insights into the Differential Response of Breast Cancer Cells to the Phenolic Compounds Hydroxytyrosol and Luteolin
Source: Molecules. 2023 May 4;28(9):3886. doi: 10.3390/molecules28093886 (PMC10179918; doi:10.3390/molecules28093886)
Supplement: Supplementary file 1 [file molecules-28-03886-s001.zip]

Archive with 1 entries (1 files):
- molecules-2374920-supplementary.pdf
